# Supplementary material for: Reporting of financial conflicts of interest in clinical practice guidelines: a case study analysis of guidelines from the Canadian Medical Association Infobase
Source: BMC Health Serv Res. 2016 Aug 15;16:383. doi: 10.1186/s12913-016-1646-5 (PMC4986411; doi:10.1186/s12913-016-1646-5)
Supplement: Additional file 2: — Author-level raw data. This table provides all of the anonymized raw data for each of the authors analyzed in our study. (XLSX 43 kb) [file 12913_2016_1646_MOESM2_ESM.xlsx]

## Sheet: Appendix 2
Appendix 2: Author-level raw data
CPG* identification #	Author ID # (CPG#author#)	sampled authors (0=sampled, 1=not sampled)	sample size	size of sampling pool	CPG recommends patented vs. off-patent (0=off-patent, 1=on-patent)	Role on CPG (1=Chair or Co-chair, 2=Principle Author, 3=Co-author, 4=Committee member, 5=Editor)	1=MD or MD + PhD (or equiv), 2=PhD (or equiv), 0=other or none disclosed	1=Hospital affiliation, 2=Academic institution, 3=Government, 4=other or none disclosed	Description of FCOI disclosed: 0=Disclosure of no FCOI or non-commercial conflicts; 1=FCOI with any drug company; 2=FCOI disclosed are vague	FCOI** with any drug company? (1=YES, 0=NO)	No. of unique drug companies in total represented in COI disclosures per author	No. of unique relevant drug companies that manufacture recommended drugs in CPG (not a COI measure)	No. of FCOI with relevant drug manufacturers (i.e. manufacturer of patented drug recommended)	Number of FCOI with non-relevant drug manufacturers (i.e. companies other than those which manufactured recommended drugs)	FCOI with relevant only or relevant + non-relevant drug companies (1=relevant only or relevant + non-relevant, 0=non-relevant only)	FCOI with only non-relevant drug companies (0=relevant only or relevant + non-relevant, 1=non-relevant only)	FCOI vague	No FCOI/non-commercial conflicts
cpg_id	author_id	author_samp	samp_size	samp_pool	recomm	role	degree	affiliation	fcoi_cat	fcoi	fcoi_ndc§	cpg_fcoi_recomm_ndc	fcoi_recomm_ndc	fcoi_nonrǂ_ndc	fcoi_rel҂	fcoi_nonrel	fcoi_vague	no-fcoi_noncommᶿ
5	501	0	1	3	1	3	0	2,4	0	0	0	1	0	0	0	0	0	1
5	503	0	1	3	1	3	2	2,4	0	0	0	1	0	0	0	0	0	1
7	701	0	1	19	1	3	1	2	1	1	9	2	2	7	1	0	0	0
7	702	0	1	19	1	3	0	2	1	1	9	2	1	8	1	0	0	0
7	703	0	1	19	1	3	0	2	1	1	7	2	2	5	1	0	0	0
7	704	0	1	19	1	3	0	2	1	1	11	2	2	9	1	0	0	0
7	705	0	1	19	1	3	0	2	1	1	13	2	1	12	1	0	0	0
7	706	0	1	19	1	3	0	2	1	1	3	2	0	3	0	1	0	0
7	707	0	1	19	1	3	0	2	1	1	9	2	0	9	0	1	0	0
7	708	0	1	19	1	3	0	2	1	1	8	2	1	7	1	0	0	0
7	709	0	1	19	1	3	0	2	1	1	8	2	2	6	1	0	0	0
7	710	0	1	19	1	3	0	2	1	1	6	2	2	4	1	0	0	0
7	711	0	1	19	1	3	0	2	1	1	4	2	2	2	1	0	0	0
7	712	0	1	19	1	3	0	2	1	1	10	2	2	8	1	0	0	0
7	713	0	1	19	1	3	0	2	0	0	0	2	0	0	0	0	0	1
7	714	0	1	19	1	3	0	2	1	1	8	2	1	7	1	0	0	0
7	715	0	1	19	1	3	0	1,2,4	1	1	18	2	2	16	1	0	0	0
7	716	0	1	19	1	3	0	1,2	1	1	20	2	1	19	1	0	0	0
7	717	0	1	19	1	3	0	2	1	1	14	2	2	12	1	0	0	0
7	718	0	1	19	1	3	0	2	1	1	6	2	1	5	1	0	0	0
7	719	0	1	19	1	3	0	2	1	1	4	2	0	4	0	1	0	0
18	1801	0	1	22	0	3	1	1,2	0	0	0	0	0	0	0	0	0	1
18	1802	0	1	22	0	3	1	1	0	0	0	0	0	0	0	0	0	1
18	1803	0	1	22	0	3	1	1	0	0	0	0	0	0	0	0	0	1
18	1804	0	1	22	0	3	1	1	0	0	0	0	0	0	0	0	0	1
18	1805	0	1	22	0	3	1	1	0	0	0	0	0	0	0	0	0	1
18	1806	0	1	22	0	3	1	1	0	0	0	0	0	0	0	0	0	1
18	1807	0	1	22	0	3	1	1,2	0	0	0	0	0	0	0	0	0	1
18	1808	0	1	22	0	3	1	1,2	0	0	0	0	0	0	0	0	0	1
18	1809	0	1	22	0	3	1	1	0	0	0	0	0	0	0	0	0	1
18	1810	0	1	22	0	3	1	2	0	0	0	0	0	0	0	0	0	1
18	1811	0	1	22	0	3	1	1	0	0	0	0	0	0	0	0	0	1
18	1812	0	1	22	0	3	1	4	0	0	0	0	0	0	0	0	0	1
18	1813	0	1	22	0	3	1	1,2	0	0	0	0	0	0	0	0	0	1
18	1814	0	1	22	0	3	1	1,2	0	0	0	0	0	0	0	0	0	1
18	1815	0	1	22	0	3	1	1,2	0	0	0	0	0	0	0	0	0	1
18	1816	0	1	22	0	3	1	1	0	0	0	0	0	0	0	0	0	1
18	1817	0	1	22	0	3	1	1	0	0	0	0	0	0	0	0	0	1
18	1818	0	1	22	0	3	1	1,4	0	0	0	0	0	0	0	0	0	1
18	1819	0	1	22	0	3	1	1,2	0	0	0	0	0	0	0	0	0	1
18	1820	0	1	22	0	3	1	1,2	0	0	0	0	0	0	0	0	0	1
18	1821	0	1	22	0	3	1	1	0	0	0	0	0	0	0	0	0	1
18	1822	0	1	22	0	3	1	1,2	0	0	0	0	0	0	0	0	0	1
27	2701	0	1	21	1	3	1	2	1	1	9	4	3	6	1	0	0	0
27	2702	0	1	21	1	3	0	2	1	1	10	4	2	8	1	0	0	0
27	2703	0	1	21	1	3	0	2	1	1	11	4	3	8	1	0	0	0
27	2704	0	1	21	1	3	0	2	1	1	6	4	2	4	1	0	0	0
27	2705	0	1	21	1	3	0	2	1	1	14	4	4	10	1	0	0	0
27	2706	0	1	21	1	3	0	2	1	1	2	4	0	2	0	1	0	0
27	2707	0	1	21	1	3	0	2	1	1	5	4	2	3	1	0	0	0
27	2708	0	1	21	1	3	0	2	1	1	7	4	2	5	1	0	0	0
27	2709	0	1	21	1	3	0	2	1	1	11	4	4	7	1	0	0	0
27	2710	0	1	21	1	3	0	2	1	1	8	4	3	5	1	0	0	0
27	2711	0	1	21	1	3	0	2	1	1	6	4	3	3	1	0	0	0
27	2712	0	1	21	1	3	0	2	1	1	4	4	2	2	1	0	0	0
27	2713	0	1	21	1	3	0	2	1	1	12	4	3	9	1	0	0	0
27	2714	0	1	21	1	3	0	2	1	1	5	4	3	2	1	0	0	0
27	2715	0	1	21	1	3	0	2	1	1	5	4	3	2	1	0	0	0
27	2716	0	1	21	1	3	0	1	1	1	2	4	1	1	1	0	0	0
27	2717	0	1	21	1	3	0	2	0	0	0	4	0	0	0	0	0	1
27	2718	0	1	21	1	3	0	1,2	0	0	0	4	0	0	0	0	0	1
27	2719	0	1	21	1	3	0	2	1	1	7	4	2	5	1	0	0	0
27	2720	0	1	21	1	3	0	1	1	1	6	4	1	5	1	0	0	0
27	2721	0	1	21	1	3	0	2	1	1	14	4	3	11	1	0	0	0
29	2901	0	1	32	1	1	1	1,2	1	1	2	4	0	2	0	1	0	0
29	2902	0	1	32	1	1	1	1	1	1	6	4	1	5	1	0	0	0
29	2903	0	1	32	1	2	1	1,2	0	0	0	4	0	0	0	0	0	1
29	2904	0	1	32	1	2	0	1	0	0	0	4	0	0	0	0	0	1
29	2905	0	1	32	1	2	1	1	1	1	5	4	1	4	1	0	0	0
29	2906	0	1	32	1	2	0	1	0	0	0	4	0	0	0	0	0	1
29	2907	0	1	32	1	2	1	2	1	1	5	4	0	5	0	1	0	0
29	2908	0	1	32	1	2	1	1,2	0	0	0	4	0	0	0	0	0	1
29	2909	0	1	32	1	2	2	1,2	0	0	0	4	0	0	0	0	0	1
29	2910	0	1	32	1	2	1	2	1	1	10	4	0	10	0	1	0	0
29	2911	0	1	32	1	2	1	1,2	0	0	0	4	0	0	0	0	0	1
29	2912	0	1	32	1	2	1	1	1	1	1	4	0	1	0	1	0	0
29	2913	0	1	32	1	2	1	1	1	1	2	4	0	2	0	1	0	0
29	2914	0	1	32	1	2	1	1	1	1	1	4	0	1	0	1	0	0
29	2915	0	1	32	1	2	1	1	1	1	1	4	0	1	0	1	0	0
29	2916	0	1	32	1	2	1	1	0	0	0	4	0	0	0	0	0	1
29	2917	0	1	32	1	2	1	1	1	1	1	4	0	1	0	1	0	0
29	2918	1	1	32	1	3	1	2	1	1	3	4	1	2	1	0	0	0
29	2919	1	1	32	1	3	1	2	1	1	7	4	1	6	1	0	0	0
29	2920	1	1	32	1	3	1	2	1	1	4	4	0	4	0	1	0	0
29	2921	1	1	32	1	3	1	2	1	1	2	4	0	2	0	1	0	0
29	2922	1	1	32	1	3	1	1	1	1	8	4	2	6	1	0	0	0
29	2923	1	1	32	1	3	1	1	1	1	3	4	0	3	0	1	0	0
29	2924	1	1	32	1	3	1	1	1	1	1	4	0	1	0	1	0	0
29	2925	1	1	32	1	3	1	1	1	1	4	4	1	3	1	0	0	0
35	3501	0	1	32	1	3	0	1	1	1	2	3	2	0	1	0	0	0
35	3502	0	1	32	1	3	0	1	0	0	0	3	0	0	0	0	0	1
35	3503	0	1	32	1	3	0	1,2	0	0	0	3	0	0	0	0	0	1
35	3504	0	1	32	1	3	0	1,2	0	0	0	3	0	0	0	0	0	1
35	3505	0	1	32	1	3	0	1	1	1	3	3	1	2	1	0	0	0
40	4001	0	1	13	1	4	1	4	0	0	0	3	0	0	0	0	0	1
40	4002	0	1	13	1	4	1	4	0	0	0	3	0	0	0	0	0	1
40	4003	0	1	13	1	4	1	4	0	0	0	3	0	0	0	0	0	1
40	4004	0	1	13	1	4	1	4	0	0	0	3	0	0	0	0	0	1
40	4005	0	1	13	1	4	1	4	0	0	0	3	0	0	0	0	0	1
40	4006	0	1	13	1	4	1	4	0	0	0	3	0	0	0	0	0	1
40	4007	0	1	13	1	4	1	4	0	0	0	3	0	0	0	0	0	1
40	4008	0	1	13	1	4	1	4	0	0	0	3	0	0	0	0	0	1
40	4009	0	1	13	1	4	1	4	0	0	0	3	0	0	0	0	0	1
40	4010	0	1	13	1	4	1	4	0	0	0	3	0	0	0	0	0	1
40	4011	0	1	13	1	4	1	4	0	0	0	3	0	0	0	0	0	1
40	4012	0	1	13	1	4	1	4	0	0	0	3	0	0	0	0	0	1
40	4013	0	1	13	1	4	1	4	0	0	0	3	0	0	0	0	0	1
44	4401	0	1	13	1	3	1	1	0	0	0	6	0	0	0	0	0	1
44	4402	0	1	13	1	3	1	2	0	0	0	6	0	0	0	0	0	1
44	4403	0	1	13	1	3	1	1,2	0	0	0	6	0	0	0	0	0	1
44	4404	0	1	13	1	3	1	1,2	0	0	0	6	0	0	0	0	0	1
44	4405	0	1	13	1	3	1	1	0	0	0	6	0	0	0	0	0	1
44	4406	0	1	13	1	3	1	1	0	0	0	6	0	0	0	0	0	1
44	4407	0	1	13	1	3	1	2	0	0	0	6	0	0	0	0	0	1
44	4408	0	1	13	1	3	1	2	0	0	0	6	0	0	0	0	0	1
44	4409	0	1	13	1	3	1	1,2	0	0	0	6	0	0	0	0	0	1
44	4410	0	1	13	1	3	1	1,2	0	0	0	6	0	0	0	0	0	1
44	4411	0	1	13	1	3	1	1	0	0	0	6	0	0	0	0	0	1
44	4412	0	1	13	1	3	1	1	0	0	0	6	0	0	0	0	0	1
44	4413	0	1	13	1	3	1	4	0	0	0	6	0	0	0	0	0	1
46	4601	0	1	68	1	3	1	4	2	1	0	6	0	0	0	0	1	0
46	4602	0	1	68	1	3	1	4	2	1	0	6	0	0	0	0	1	0
46	4603	0	1	68	1	3	1	4	1	1	3	6	3	0	1	0	0	0
46	4605	0	1	68	1	3	1	4	2	1	0	6	0	0	0	0	1	0
46	4606	0	1	68	1	3	1	4	1	1	3	6	3	0	1	0	0	0
46	4607	0	1	68	1	3	1	4	2	1	0	6	0	0	0	0	1	0
46	4608	0	1	68	1	3	1	4	1	1	3	6	3	0	1	0	0	0
46	4610	0	1	68	1	3	1	4	2	1	0	6	0	0	0	0	1	0
46	4622	0	1	68	1	3	1	4	1	1	1	6	1	0	1	0	0	0
93	9301	0	1	19	1	1	0	1,4	2	1	0	1	0	0	0	0	1	0
93	9302	0	1	19	1	1	0	2	2	1	0	1	0	0	0	0	1	0
93	9303	0	1	19	1	3	0	4	2	1	0	1	0	0	0	0	1	0
93	9304	0	1	19	1	3	0	4	2	1	0	1	0	0	0	0	1	0
93	9305	0	1	19	1	3	0	4	2	1	0	1	0	0	0	0	1	0
93	9306	0	1	19	1	3	0	2	2	1	0	1	0	0	0	0	1	0
93	9307	0	1	19	1	3	0	3	2	1	0	1	0	0	0	0	1	0
93	9308	0	1	19	1	3	0	4	2	1	0	1	0	0	0	0	1	0
93	9309	0	1	19	1	3	0	2,4	2	1	0	1	0	0	0	0	1	0
93	9310	0	1	19	1	3	0	3	2	1	0	1	0	0	0	0	1	0
93	9311	0	1	19	1	3	0	4	2	1	0	1	0	0	0	0	1	0
93	9312	0	1	19	1	3	0	4	2	1	0	1	0	0	0	0	1	0
93	9313	0	1	19	1	3	0	4	2	1	0	1	0	0	0	0	1	0
93	9314	0	1	19	1	3	0	4	2	1	0	1	0	0	0	0	1	0
93	9315	0	1	19	1	3	0	4	2	1	0	1	0	0	0	0	1	0
93	9316	0	1	19	1	3	0	1,2,4	2	1	0	1	0	0	0	0	1	0
93	9317	0	1	19	1	3	0	2	2	1	0	1	0	0	0	0	1	0
93	9318	0	1	19	1	3	0	1	2	1	0	1	0	0	0	0	1	0
93	9319	0	1	19	1	3	0	4	2	1	0	1	0	0	0	0	1	0
94	9401	0	1	22	1	3	0	1	1	1	5	3	1	4	1	0	0	0
94	9402	0	1	22	1	3	1	2,4	1	1	3	3	0	3	0	1	0	0
94	9403	0	1	22	1	3	1	1	1	1	8	3	1	7	1	0	0	0
94	9404	0	1	22	1	3	1	1	1	1	5	3	1	4	1	0	0	0
94	9405	0	1	22	1	3	1	2	1	1	1	3	0	1	0	1	0	0
94	9406	0	1	22	1	3	1	2	1	1	5	3	0	5	0	1	0	0
94	9407	0	1	22	1	3	1	2	1	1	4	3	1	3	1	0	0	0
94	9408	0	1	22	1	3	1	2	1	1	5	3	1	4	1	0	0	0
94	9409	0	1	22	1	3	1	1	1	1	5	3	1	4	1	0	0	0
94	9410	0	1	22	1	4	1	4	0	0	0	3	0	0	0	0	0	1
94	9411	0	1	22	1	4	1	4	1	1	3	3	0	3	0	1	0	0
94	9412	0	1	22	1	4	0	4	0	0	0	3	0	0	0	0	0	1
94	9413	0	1	22	1	4	1	4	0	0	0	3	0	0	0	0	0	1
94	9414	0	1	22	1	4	1	4	1	1	1	3	0	1	0	1	0	0
94	9415	0	1	22	1	4	1	4	1	1	5	3	1	4	1	0	0	0
94	9416	0	1	22	1	4	1	4	1	1	8	3	2	6	1	0	0	0
94	9417	0	1	22	1	4	1	4	0	0	0	3	0	0	0	0	0	1
94	9418	0	1	22	1	4	1	4	1	1	4	3	1	3	1	0	0	0
94	9419	0	1	22	1	4	1	4	1	1	7	3	1	6	1	0	0	0
94	9420	0	1	22	1	4	1	4	0	0	0	3	0	0	0	0	0	1
94	9421	0	1	22	1	4	1	4	0	0	0	3	0	0	0	0	0	1
94	9422	0	1	22	1	4	0	4	0	0	0	3	0	0	0	0	0	1
103	10301	0	1	17	0	3	1	2	1	1	1	0	0	1	0	1	0	0
103	10302	0	1	17	0	3	1	1,2	1	1	0	0	0	0	0	1	0	0
103	10303	0	1	17	0	3	1	1,2	1	1	2	0	0	2	0	1	0	0
103	10304	0	1	17	0	3	1	1,2	1	1	0	0	0	0	0	1	0	0
103	10305	0	1	17	0	3	1	2	1	1	1	0	0	1	0	1	0	0
103	10306	0	1	17	0	3	1	1	1	1	2	0	0	2	0	1	0	0
103	10307	0	1	17	0	3	1	2	1	1	0	0	0	0	0	1	0	0
103	10308	0	1	17	0	3	1	2	0	0	0	0	0	0	0	0	0	1
103	10309	0	1	17	0	3	1	1,2	1	1	1	0	0	1	0	1	0	0
103	10310	0	1	17	0	3	1	1	1	1	0	0	0	0	0	1	0	0
103	10311	0	1	17	0	3	1	1	0	0	0	0	0	0	0	0	0	1
103	10312	0	1	17	0	3	1	2	1	1	0	0	0	0	0	1	0	0
103	10313	0	1	17	0	3	1	1	1	1	1	0	0	1	0	1	0	0
103	10314	0	1	17	0	3	2	2	0	0	0	0	0	0	0	0	0	1
103	10315	0	1	17	0	3	1	2	0	0	0	0	0	0	0	0	0	1
103	10316	0	1	17	0	3	1	1	0	0	0	0	0	0	0	0	0	1
103	10317	0	1	17	0	3	1	1,2	1	1	0	0	0	0	0	1	0	0
112	11201	0	1	4	1	3	1	2	1	1	4	2	2	2	1	0	0	0
112	11202	0	1	4	1	3	1	1,2	1	1	1	2	1	0	1	0	0	0
112	11203	0	1	4	1	3	1	2	1	1	1	2	1	0	1	0	0	0
112	11204	0	1	4	1	3	1	2	1	1	1	2	0	1	0	1	0	0
242	24201	0	1	9	1	3	1	1,2	1	1	2	6	1	1	1	0	0	0
242	24202	0	1	9	1	3	1	2	1	1	3	6	2	1	1	0	0	0
242	24203	0	1	9	1	3	1	2	1	1	3	6	3	0	1	0	0	0
242	24204	0	1	9	1	3	1	1,2	1	1	5	6	4	1	1	0	0	0
242	24205	0	1	9	1	3	1	2	0	0	0	6	0	0	0	0	0	1
242	24206	0	1	9	1	3	1	2	1	1	1	6	0	1	0	1	0	0
242	24207	0	1	9	1	3	1	2,4	1	1	4	6	3	1	1	0	0	0
242	24208	0	1	9	1	3	1	1	1	1	5	6	2	3	1	0	0	0
242	24209	0	1	9	1	3	1	1,2	1	1	8	6	2	6	1	0	0	0
244	24401	0	1	19	0	1	2	2	1	1	1	0	0	1	0	1	0	0
244	24402	0	1	19	0	1	2	2	1	1	1	0	0	1	0	1	0	0
244	24403	0	1	19	0	3	0	1	0	0	0	0	0	0	0	0	0	1
244	24404	0	1	19	0	3	2	2	0	0	0	0	0	0	0	0	0	1
244	24405	0	1	19	0	3	0	2	0	0	0	0	0	0	0	0	0	1
244	24406	0	1	19	0	3	1	1	1	1	6	0	0	6	0	1	0	0
244	24407	0	1	19	0	3	1	1	1	1	5	0	0	5	0	1	0	0
244	24408	0	1	19	0	3	1	1,2	0	0	0	0	0	0	0	0	0	1
244	24409	0	1	19	0	3	1	1	1	1	6	0	0	6	0	1	0	0
244	24410	0	1	19	0	3	1	1	0	0	0	0	0	0	0	0	0	1
244	24411	0	1	19	0	3	2	1	0	0	0	0	0	0	0	0	0	1
244	24412	0	1	19	0	3	2	2	1	1	2	0	0	2	0	1	0	0
244	24413	0	1	19	0	3	2	2	0	0	0	0	0	0	0	0	0	1
244	24414	0	1	19	0	3	2	2	0	0	0	0	0	0	0	0	0	1
244	24415	0	1	19	0	3	2	2	0	0	0	0	0	0	0	0	0	1
244	24416	0	1	19	0	3	2	2	0	0	0	0	0	0	0	0	0	1
244	24417	0	1	19	0	3	0	1	0	0	0	0	0	0	0	0	0	1
244	24418	0	1	19	0	3	0	1	1	1	1	0	0	1	0	1	0	0
244	24419	0	1	19	0	3	1	2	1	1	6	0	0	6	0	1	0	0
258	25801	0	1	9	1	1	1	4	1	1	2	1	1	1	1	0	0	0
258	25802	0	1	9	1	3	1	4	1	1	1	1	1	0	1	0	0	0
258	25803	0	1	9	1	3	1	4	1	1	2	1	1	1	1	0	0	0
258	25804	0	1	9	1	3	1	4	1	1	5	1	0	5	0	1	0	0
258	25805	0	1	9	1	3	1	4	0	0	0	1	0	0	0	0	0	1
258	25806	0	1	9	1	3	1	4	1	1	3	1	1	2	1	0	0	0
258	25807	0	1	9	1	3	1	4	1	1	3	1	1	2	1	0	0	0
258	25808	0	1	9	1	3	1	4	1	1	4	1	1	3	1	0	0	0
258	25809	0	1	9	1	3	1	4	1	1	2	1	0	2	0	1	0	0
260	26002	0	1	6	1	3	1	2,4	1	1	10	1	1	9	1	0	0	0
260	26003	0	1	6	1	3	1	1,2,4	1	1	13	1	1	12	1	0	0	0
260	26004	0	1	6	1	3	1	1,2,4	1	1	8	1	1	7	1	0	0	0
267	26701	0	1	2	1	3	1	1	2	1	0	3	0	0	0	0	1	0
267	26702	0	1	2	1	3	2	2	2	1	0	3	0	0	0	0	1	0
269	26901	0	1	24	1	3	0	1	1	1	1	4	1	0	1	0	0	0
269	26902	0	1	24	1	3	0	4	0	0	0	4	0	0	0	0	0	1
269	26903	0	1	24	1	3	0	1	0	0	0	4	0	0	0	0	0	1
269	26904	0	1	24	1	3	0	1	0	0	0	4	0	0	0	0	0	1
269	26905	0	1	24	1	3	0	1	0	0	0	4	0	0	0	0	0	1
269	26906	0	1	24	1	3	0	1	1	1	1	4	1	0	1	0	0	0
269	26907	0	1	24	1	4	0	1	1	1	1	4	1	0	1	0	0	0
269	26908	0	1	24	1	4	0	1	0	0	0	4	0	0	0	0	0	1
269	26909	0	1	24	1	4	0	1	0	0	0	4	0	0	0	0	0	1
269	26910	0	1	24	1	4	0	1	0	0	0	4	0	0	0	0	0	1
269	26911	0	1	24	1	4	0	4	0	0	0	4	0	0	0	0	0	1
269	26912	0	1	24	1	4	0	1	0	0	0	4	0	0	0	0	0	1
269	26913	0	1	24	1	4	0	1	0	0	0	4	0	0	0	0	0	1
269	26914	0	1	24	1	4	0	1	0	0	0	4	0	0	0	0	0	1
269	26915	0	1	24	1	4	0	1	0	0	0	4	0	0	0	0	0	1
269	26916	0	1	24	1	4	0	1	0	0	0	4	0	0	0	0	0	1
269	26917	0	1	24	1	4	0	1	0	0	0	4	0	0	0	0	0	1
269	26918	0	1	24	1	4	0	1	0	0	0	4	0	0	0	0	0	1
269	26919	0	1	24	1	4	0	1	1	1	1	4	1	0	1	0	0	0
269	26920	0	1	24	1	4	0	1	1	1	7	4	1	6	1	0	0	0
269	26921	0	1	24	1	4	0	1	1	1	1	4	1	0	1	0	0	0
269	26922	0	1	24	1	4	0	1	0	0	0	4	0	0	0	0	0	1
269	26923	0	1	24	1	4	0	1	0	0	0	4	0	0	0	0	0	1
269	26924	0	1	24	1	4	0	1	0	0	0	4	0	0	0	0	0	1
273	27301	0	1	23	1	1	0	1	1	1	3	1	1	2	1	0	0	0
273	27302	0	1	23	1	3	0	1	0	0	0	1	0	0	0	0	0	1
273	27303	0	1	23	1	3	0	1	0	0	0	1	0	0	0	0	0	1
273	27304	0	1	23	1	3	0	1	0	0	0	1	0	0	0	0	0	1
273	27305	0	1	23	1	3	0	2	0	0	0	1	0	0	0	0	0	1
273	27306	0	1	23	1	3	0	1	0	0	0	1	0	0	0	0	0	1
273	27307	0	1	23	1	1	0	1	0	0	0	1	0	0	0	0	0	1
273	27308	0	1	23	1	1	0	1	0	0	0	1	0	0	0	0	0	1
273	27309	0	1	23	1	4	0	1	1	1	1	1	1	0	1	0	0	0
273	27310	0	1	23	1	4	0	1	0	0	0	1	0	0	0	0	0	1
273	27311	0	1	23	1	4	0	1	0	0	0	1	0	0	0	0	0	1
273	27312	0	1	23	1	4	0	1	0	0	0	1	0	0	0	0	0	1
273	27313	0	1	23	1	4	0	1	0	0	0	1	0	0	0	0	0	1
273	27314	0	1	23	1	4	0	1	0	0	0	1	0	0	0	0	0	1
273	27315	0	1	23	1	4	0	1	0	0	0	1	0	0	0	0	0	1
273	27316	0	1	23	1	4	0	1	0	0	0	1	0	0	0	0	0	1
273	27317	0	1	23	1	4	0	4	0	0	0	1	0	0	0	0	0	1
273	27318	0	1	23	1	4	0	4	0	0	0	1	0	0	0	0	0	1
273	27319	0	1	23	1	4	0	1	0	0	0	1	0	0	0	0	0	1
273	27320	0	1	23	1	4	0	1	0	0	0	1	0	0	0	0	0	1
273	27321	0	1	23	1	4	0	1	0	0	0	1	0	0	0	0	0	1
273	27322	0	1	23	1	4	0	4	0	0	0	1	0	0	0	0	0	1
273	27323	0	1	23	1	4	0	1	0	0	0	1	0	0	0	0	0	1
274	27401	1	1	64	0	3	2	2	1	1	1	0	0	1	0	1	0	0
274	27402	1	1	64	0	3	2	2	1	1	1	0	0	1	0	1	0	0
274	27403	1	1	64	0	3	2	2	1	1	3	0	0	3	0	1	0	0
274	27404	1	1	64	0	3	1	1,2	1	1	19	0	0	19	0	1	0	0
274	27405	1	1	64	0	3	2	2	1	1	1	0	0	1	0	1	0	0
274	27407	1	1	64	0	3	1	4	1	1	6	0	0	6	0	1	0	0
274	27408	1	1	64	0	3	1	2,3	1	1	4	0	0	4	0	1	0	0
274	27409	1	1	64	0	3	1	2	1	1	10	0	0	10	0	1	0	0
274	27410	1	1	64	0	3	1	2	0	0	0	0	0	0	0	0	0	1
274	27411	1	1	64	0	3	1	0	0	0	0	0	0	0	0	0	0	1
274	27412	1	1	64	0	3	1	2	0	0	0	0	0	0	0	0	0	1
274	27413	1	1	64	0	3	1	2	1	1	0	0	0	0	0	1	0	0
274	27414	1	1	64	0	3	1	2	0	0	0	0	0	0	0	0	0	1
274	27415	1	1	64	0	3	2	4	1	1	1	0	0	1	0	1	0	0
274	27416	1	1	64	0	3	1	4	1	1	3	0	0	3	0	1	0	0
274	27417	1	1	64	0	3	1	3	1	1	3	0	0	3	0	1	0	0
274	27418	1	1	64	0	3	1	2	1	1	2	0	0	2	0	1	0	0
274	27419	1	1	64	0	3	1	2	1	1	8	0	0	8	0	1	0	0
274	27420	1	1	64	0	3	1	1	1	1	4	0	0	4	0	1	0	0
274	27421	1	1	64	0	3	1	2	0	0	0	0	0	0	0	0	0	1
274	27422	1	1	64	0	3	2	2	0	0	0	0	0	0	0	0	0	1
274	27423	1	1	64	0	3	1	2	1	1	5	0	0	5	0	1	0	0
274	27424	1	1	64	0	3	1	2	1	1	7	0	0	7	0	1	0	0
274	27425	1	1	64	0	3	1	2	1	1	4	0	0	4	0	1	0	0
283	28301	0	1	13	1	1	0	4	0	0	0	2	0	0	0	0	0	1
283	28302	0	1	13	1	1	0	4	0	0	0	2	0	0	0	0	0	1
283	28303	0	1	13	1	3	0	4	0	0	0	2	0	0	0	0	0	1
283	28304	0	1	13	1	3	0	4	0	0	0	2	0	0	0	0	0	1
283	28305	0	1	13	1	3	0	4	0	0	0	2	0	0	0	0	0	1
283	28306	0	1	13	1	3	0	4	0	0	0	2	0	0	0	0	0	1
283	28307	0	1	13	1	3	0	4	0	0	0	2	0	0	0	0	0	1
283	28308	0	1	13	1	3	0	4	0	0	0	2	0	0	0	0	0	1
283	28309	0	1	13	1	3	0	4	0	0	0	2	0	0	0	0	0	1
283	28310	0	1	13	1	3	0	4	0	0	0	2	0	0	0	0	0	1
283	28311	0	1	13	1	3	0	4	0	0	0	2	0	0	0	0	0	1
283	28312	0	1	13	1	3	0	4	0	0	0	2	0	0	0	0	0	1
283	28313	0	1	13	1	3	0	4	0	0	0	2	0	0	0	0	0	1
289	28901	0	1	23	1	3	0	1	1	1	2	2	1	1	1	0	0	0
289	28902	0	1	23	1	3	0	1	0	0	0	2	0	0	0	0	0	1
289	28903	0	1	23	1	3	0	2,4	0	0	0	2	0	0	0	0	0	1
289	28904	0	1	23	1	3	0	1,2	0	0	0	2	0	0	0	0	0	1
289	28905	0	1	23	1	3	0	1	0	0	0	2	0	0	0	0	0	1
289	28906	0	1	23	1	3	0	1,4	0	0	0	2	0	0	0	0	0	1
289	28907	0	1	23	1	4	0	1	0	0	0	2	0	0	0	0	0	1
289	28908	0	1	23	1	4	0	1	0	0	0	2	0	0	0	0	0	1
289	28909	0	1	23	1	4	0	1	0	0	0	2	0	0	0	0	0	1
289	28910	0	1	23	1	4	0	1	0	0	0	2	0	0	0	0	0	1
289	28911	0	1	23	1	4	0	1	0	0	0	2	0	0	0	0	0	1
289	28912	0	1	23	1	4	0	1,2	0	0	0	2	0	0	0	0	0	1
289	28913	0	1	23	1	4	0	1	0	0	0	2	0	0	0	0	0	1
289	28914	0	1	23	1	4	0	1	0	0	0	2	0	0	0	0	0	1
289	28915	0	1	23	1	4	0	1,2	0	0	0	2	0	0	0	0	0	1
289	28916	0	1	23	1	4	0	1	0	0	0	2	0	0	0	0	0	1
289	28917	0	1	23	1	4	0	1	0	0	0	2	0	0	0	0	0	1
289	28918	0	1	23	1	4	0	1	0	0	0	2	0	0	0	0	0	1
289	28919	0	1	23	1	4	0	1,2	0	0	0	2	0	0	0	0	0	1
289	28920	0	1	23	1	4	0	1	0	0	0	2	0	0	0	0	0	1
289	28921	0	1	23	1	4	0	1	0	0	0	2	0	0	0	0	0	1
289	28922	0	1	23	1	4	0	1	0	0	0	2	0	0	0	0	0	1
289	28923	0	1	23	1	4	0	1	0	0	0	2	0	0	0	0	0	1
295	29501	0	1	25	1	3	0	1	0	0	0	4	0	0	0	0	0	1
295	29502	0	1	25	1	3	0	1	0	0	0	4	0	0	0	0	0	1
295	29503	0	1	25	1	3	0	1	0	0	0	4	0	0	0	0	0	1
295	29504	0	1	25	1	3	0	1	0	0	0	4	0	0	0	0	0	1
295	29505	0	1	25	1	3	0	4	0	0	0	4	0	0	0	0	0	1
295	29506	0	1	25	1	4	0	1	0	0	0	4	0	0	0	0	0	1
295	29507	0	1	25	1	4	0	2	0	0	0	4	0	0	0	0	0	1
295	29508	0	1	25	1	4	0	1	0	0	0	4	0	0	0	0	0	1
295	29509	0	1	25	1	4	0	1	0	0	0	4	0	0	0	0	0	1
295	29510	0	1	25	1	4	0	1	0	0	0	4	0	0	0	0	0	1
295	29511	0	1	25	1	4	0	1	0	0	0	4	0	0	0	0	0	1
295	29512	0	1	25	1	4	0	1	1	1	1	4	0	1	0	1	0	0
295	29513	0	1	25	1	4	0	1	0	0	0	4	0	0	0	0	0	1
295	29514	0	1	25	1	4	0	1	0	0	0	4	0	0	0	0	0	1
295	29515	0	1	25	1	4	0	1	0	0	0	4	0	0	0	0	0	1
295	29516	0	1	25	1	4	0	2	0	0	0	4	0	0	0	0	0	1
295	29517	0	1	25	1	4	0	1	0	0	0	4	0	0	0	0	0	1
295	29518	0	1	25	1	4	0	1	0	0	0	4	0	0	0	0	0	1
295	29519	0	1	25	1	4	0	2	0	0	0	4	0	0	0	0	0	1
295	29520	0	1	25	1	4	0	2	0	0	0	4	0	0	0	0	0	1
295	29521	0	1	25	1	4	0	2	0	0	0	4	0	0	0	0	0	1
295	29522	0	1	25	1	4	0	1	0	0	0	4	0	0	0	0	0	1
295	29523	0	1	25	1	4	0	2	0	0	0	4	0	0	0	0	0	1
295	29524	0	1	25	1	4	0	1	0	0	0	4	0	0	0	0	0	1
295	29525	0	1	25	1	4	0	1,2	0	0	0	4	0	0	0	0	0	1
299	29901	0	1	18	1	3	1	1,2	1	1	11	13	5	6	1	0	0	0
299	29902	0	1	18	1	3	1	4	1	1	2	13	1	1	1	0	0	0
299	29903	0	1	18	1	3	1	4	1	1	2	13	1	1	1	0	0	0
299	29904	0	1	18	1	3	0	4	0	0	0	13	0	0	0	0	0	1
299	29905	0	1	18	1	3	0	4	0	0	0	13	0	0	0	0	0	1
299	29906	0	1	18	1	3	1	2	1	1	7	13	5	2	1	0	0	0
299	29907	0	1	18	1	3	1	4	1	1	8	13	3	5	1	0	0	0
299	29908	0	1	18	1	3	1	2	1	1	4	13	1	3	1	0	0	0
299	29909	0	1	18	1	3	0	4	0	0	0	13	0	0	0	0	0	1
299	29910	0	1	18	1	3	1	2	1	1	6	13	3	3	1	0	0	0
299	29911	0	1	18	1	3	1	2	0	0	0	13	0	0	0	0	0	1
299	29912	0	1	18	1	3	1	2	1	1	16	13	7	9	1	0	0	0
299	29913	0	1	18	1	3	1	2	1	1	3	13	1	2	1	0	0	0
299	29914	0	1	18	1	3	1	1	1	1	8	13	5	3	1	0	0	0
299	29915	0	1	18	1	3	1	1	1	1	7	13	5	2	1	0	0	0
299	29918	0	1	18	1	3	1	1,2	1	1	8	13	5	3	1	0	0	0
345	34501	0	1	8	1	3	0	1,2	0	0	0	3	0	0	0	0	0	1
345	34502	0	1	8	1	3	0	1	0	0	0	3	0	0	0	0	0	1
345	34503	0	1	8	1	3	0	1	0	0	0	3	0	0	0	0	0	1
345	34504	0	1	8	1	3	0	1	0	0	0	3	0	0	0	0	0	1
345	34505	0	1	8	1	3	0	1	0	0	0	3	0	0	0	0	0	1
345	34506	0	1	8	1	3	0	1	0	0	0	3	0	0	0	0	0	1
345	34507	0	1	8	1	3	0	1	0	0	0	3	0	0	0	0	0	1
345	34508	0	1	8	1	3	0	4	0	0	0	3	0	0	0	0	0	1
349	34901	0	1	3	1	3	1	2	1	1	4	7	4	0	1	0	0	0
349	34902	0	1	3	1	3	1	2	1	1	1	7	0	1	0	1	0	0
349	34903	0	1	3	1	3	1	2	1	1	4	7	3	1	1	0	0	0
352	35201	0	1	8	1	3	1	4	0	0	0	0	0	0	0	0	0	1
352	35202	0	1	8	1	3	1	4	0	0	0	0	0	0	0	0	0	1
352	35203	0	1	8	1	3	1	4	0	0	0	0	0	0	0	0	0	1
352	35204	0	1	8	1	3	1	4	0	0	0	0	0	0	0	0	0	1
352	35205	0	1	8	1	3	1	4	0	0	0	0	0	0	0	0	0	1
352	35206	0	1	8	1	3	1	4	0	0	0	0	0	0	0	0	0	1
352	35207	0	1	8	1	3	1	4	0	0	0	0	0	0	0	0	0	1
352	35208	0	1	8	1	3	1	4	0	0	0	0	0	0	0	0	0	1
										188					97	65	26	212
* Clinical practice guidleine
** Financial conflicts of interest
§ Number of drug companies
ǂ Non-relevant FCOI
҂ Relevant FCOI
ᶿ Non-commercial FCOI
